# Supplementary material for: Association of water intake and hydration status with risk of kidney stone formation based on NHANES 2009–2012 cycles
Source: Public Health Nutr. 2022 May 6;25(9):2403–14. doi: 10.1017/S1368980022001033 (PMC9991749; doi:10.1017/S1368980022001033)
Supplement: Supplementary file 1 [file S1368980022001033sup.zip]

Archive with 2 entries (2 files):
- S1368980022001033sup001.docx
- S1368980022001033sup002.docx
